# Supplementary material for: DermaDashboard: Bridging the Gap Between FHIR Standards and Clinical Usability
Source: JMIR Cancer. 2025 Oct 22;11:e73691. doi: 10.2196/73691 (PMC12543034; doi:10.2196/73691)
Supplement: Multimedia Appendix 1 [file cancer-v11-e73691-s001.txt]

DROP MATERIALIZED VIEW IF EXISTS public.ume_melanoma_patients_new;

CREATE MATERIALIZED VIEW public.ume_melanoma_patients_new
TABLESPACE pg_default
AS
SELECT
    qr._id AS _questionnaireresponse_id,
    qs._reference_id AS _subject_id,
    pid.value AS medico_id,
    p.gender,
    MAX(CASE WHEN drcc.display = 'Einverständnis Biobank' THEN drpf.url END) AS einverstaendnis_biobank_url,
    MAX(CASE WHEN drcc.display = 'Einverständnis-Erklärungen' THEN drpf.url END) AS einverstaendnis_erklaerungen_url,
    jsonb_path_query_first(qr._json, '$.item[*].item?(@.linkId == "TUMORID").answer[*]')->>'valueString' AS tumor_id,
    fql_parse_datetime_dwim(jsonb_path_query_first(qr._json, '$.item[*].item?(@.linkId == "B1AANDATUM").answer[*]')->>'valueString') AS initial_diagnosis_range,
    jsonb_path_query_first(qr._json, '$.item[*].item?(@.linkId == "B1AANDATUM").answer[*]')->>'valueString' AS initial_diagnosis,
    jsonb_path_query_first(qr._json, '$.item[*].item?(@.linkId == "B1AANICD").answer[*]')->>'valueString' AS icd10,
    jsonb_path_exists(qr._json, '$.item[*].item?(@.linkId == "B1AANUKPRI").answer[*]'::jsonpath) AS primary_case,
    jsonb_path_query_first(qr._json, '$.ituem[*].item?(@.linkId == "B1AANPRIMJ").answer[*]')->>'valueString' AS primary_year,
    SPLIT_PART(jsonb_path_query_first(qr._json, '$.item[*].item?(@.linkId == "B1AANUKBEGIN").answer[*]')->>'valueString', '.', -1) AS start_therapy_uke,
    jsonb_path_query(qr._json, '$.item[*].item[*].item?(@.linkId == "B1AAYKBSTABB").answer[*]')->>'valueString' AS start_uke_stage,
    jsonb_path_query_first(qr._json, '$.item[*].item?(@.linkId == "B1AANST3DAT").answer[*]')->>'valueString' AS stadium_3,
    SPLIT_PART(jsonb_path_query_first(qr._json, '$.item[*].item?(@.linkId == "B1AANST3DAT").answer[*]')->>'valueString', '.', -1) AS stadium_3_year,
    jsonb_path_query_first(qr._json, '$.item[*].item?(@.linkId == "B1AANST4DAT").answer[*]')->>'valueString' AS stadium_4,
    SPLIT_PART(jsonb_path_query_first(qr._json, '$.item[*].item?(@.linkId == "B1AANST4DAT").answer[*]')->>'valueString', '.', -1) AS stadium_4_year,
    jsonb_path_query_first(qr._json, '$.item[*].item?(@.linkId == "B1AANHLPT").answer[*]')->>'valueString' AS primary_location,
    jsonb_path_query_first(qr._json, '$.item[*].item?(@.linkId == "B1AANHLPTDET").answer[*]')->>'valueString' AS primary_location_detail,
    (
        SELECT
            CASE
                WHEN (value->>'valueString') ~* 'Nicht klassifizierbar' THEN NULL
                WHEN (value->>'valueString') ~* 'Nicht klassifiziert' THEN NULL
                WHEN (value->>'valueString') ~* 'Not specified' THEN NULL
                WHEN (value->>'valueString') ~* 'MM auf großem kong. Naevus' THEN 'Melanom auf kongenitalem Nävus'
                WHEN (value->>'valueString') ~* 'NM' THEN 'Noduläres Melanom'
                WHEN (value->>'valueString') ~* 'SSM' THEN 'Superfiziell spreitendes Melanom'
                WHEN (value->>'valueString') ~* 'ALM' THEN 'Akrolentiginöses Melanom'
                WHEN (value->>'valueString') ~* 'LMM' THEN 'Lentigo Maligna Melanom'
                ELSE (value->>'valueString')
            END
        FROM jsonb_path_query(qr._json, '$.item[*].item?(@.linkId == "B1AANHLHIKLA").answer[*]') AS result(value)
        LIMIT 1
    ) AS histology,
    jsonb_path_query(qr._json, '$.item[*].item[*].item?(@.linkId == "B1AAYPBTUDI").answer[*]')->>'valueString' AS tumor_thickness,
    jsonb_path_query(jsonb_array_elements(jsonb_path_query(qr._json, '$.item[*] ? (@.linkId == "NOB4TABELLE").item')), '$.item[*] ? (@.linkId == "B1AAYTHPLTH").answer[*]')->>'valueString' AS rad_thpy_type,
    jsonb_path_query(jsonb_array_elements(jsonb_path_query(qr._json, '$.item[*] ? (@.linkId == "NOB4TABELLE").item')), '$.item[*] ? (@.linkId == "B1AAYTHDAT").answer[*]')->>'valueString' AS rad_thpy_date,
    jsonb_path_query(jsonb_array_elements(jsonb_path_query(qr._json, '$.item[*] ? (@.linkId == "NOB4TABELLE").item')), '$.item[*] ? (@.linkId == "B1AAYTHAUSR").answer[*]')->>'valueString' AS rad_thpy_target,
    SPLIT_PART(jsonb_path_query(jsonb_array_elements(jsonb_path_query(qr._json, '$.item[*] ? (@.linkId == "NOB5TABELLE").item')), '$.item[*] ? (@.linkId == "B1AAYOPOPTYP").answer[*]')->>'valueString', '= ', -1) AS op_type,
    jsonb_path_query(jsonb_array_elements(jsonb_path_query(qr._json, '$.item[*] ? (@.linkId == "NOB5TABELLE").item')), '$.item[*] ? (@.linkId == "B1AAYOPLOK").answer[*]')->>'valueString' AS op_loc,
    jsonb_path_query(jsonb_array_elements(jsonb_path_query(qr._json, '$.item[*] ? (@.linkId == "NOB5TABELLE").item')), '$.item[*] ? (@.linkId == "B1AAYOPDAT").answer[*]')->>'valueString' AS op_date,
    SPLIT_PART(jsonb_path_query(jsonb_array_elements(jsonb_path_query(qr._json, '$.item[*] ? (@.linkId == "NOB5TABELLE").item')), '$.item[*] ? (@.linkId == "B1AAYOPDAT").answer[*]')->>'valueString', '.', -1) AS op_year,
    SPLIT_PART(jsonb_path_query(jsonb_array_elements(jsonb_path_query(qr._json, '$.item[*] ? (@.linkId == "NOB5TABELLE").item')), '$.item[*] ? (@.linkId == "B1AAYOPLYMPH").answer[*]')->>'valueString', '= ', -1) AS lymphadenectomy,
    (
        SELECT
            CASE
                WHEN result.value::text ~* 'X = Unbekannt' THEN NULL
                WHEN result.value::text ~* 'J = Ja' THEN TRUE
                WHEN result.value::text ~* 'N = Nein' THEN FALSE
                ELSE NULL
            END
        FROM (
            SELECT jsonb_path_query(qr._json, '$.item[*].item[*].item?(@.linkId == "B1AAYPBULZ").answer[*]') AS value
        ) AS result
        LIMIT 1
    ) AS ulceration,
    (
        SELECT
            CASE
                WHEN (value->>'valueString') ~* 'Wildtyp' THEN 'Wildtype'
                WHEN (value->>'valueString') ~* 'mutiert' THEN 'Mutated'
                WHEN (value->>'valueString') ~* 'nicht bestimmt' THEN 'Not Determined'
                ELSE (value->>'valueString')
            END
        FROM jsonb_path_query(qr._json, '$.item[*].item[*].item?(@.linkId == "B1AAYPBG1ER").answer[*]') AS result(value)
        LIMIT 1
    ) AS braf,
    (
        SELECT
            CASE
                WHEN (value->>'valueString') ~* 'Wildtyp' THEN 'Wildtype'
                WHEN (value->>'valueString') ~* 'mutiert' THEN 'Mutated'
                WHEN (value->>'valueString') ~* 'nicht bestimmt' THEN 'Not Determined'
                ELSE (value->>'valueString')
            END
        FROM jsonb_path_query(qr._json, '$.item[*].item[*].item?(@.linkId == "B1AAYPBG2ER").answer[*]') AS result(value)
        LIMIT 1
    ) AS nras,
    (
        SELECT
            CASE
                WHEN (value->>'valueString') ~* 'Wildtyp' THEN 'Wildtype'
                WHEN (value->>'valueString') ~* 'mutiert' THEN 'Mutated'
                WHEN (value->>'valueString') ~* 'nicht bestimmt' THEN 'Not Determined'
                ELSE (value->>'valueString')
            END
        FROM jsonb_path_query(qr._json, '$.item[*].item[*].item?(@.linkId == "B1AAYPBG3ER").answer[*]') AS result(value)
        LIMIT 1
    ) AS kit
FROM
    questionnaireresponse qr
LEFT JOIN
    questionnaireresponse_subject qs ON qr._id = qs._parent
LEFT JOIN
    diagnosticreport_subject drs ON qs._reference_id = drs._reference_id
LEFT JOIN
    diagnosticreport_category_coding drcc ON drs._parent = drcc._resource
LEFT JOIN
    "diagnosticreport_presentedForm" drpf ON drcc._resource = drpf._resource
LEFT JOIN 
    fm_patient_simplified p ON (p._id = qs._reference_id)
LEFT JOIN
    patient_identifier pid ON pid._parent = qs._reference_id
    AND pid.system = fhirql_read_code('xxx'::text) -- internal reference replaced with 'xxx'
LEFT JOIN 
    consent_patient cp ON (cp._reference_id = qs._reference_id)
WHERE
    pid.use IS DISTINCT FROM fhirql_code('old')
    AND jsonb_path_exists(qr._json, '$.item[*].item?(@.linkId == "B1AANONKOZE").answer ? (@.valueString == "HZ")')
    AND (
        (jsonb_path_query_first(qr._json, '$.item[*].item?(@.linkId == "B1AANICD").answer[*]')->>'valueString') LIKE 'C43.%'
    )
GROUP BY
    qr._id, qs._reference_id, pid.value, p.gender
ORDER BY
    _subject_id;
