# Supplementary material for: DermaDashboard: Bridging the Gap Between FHIR Standards and Clinical Usability
Source: JMIR Cancer. 2025 Oct 22;11:e73691. doi: 10.2196/73691 (PMC12543034; doi:10.2196/73691)
Supplement: Multimedia Appendix 2 [file cancer-v11-e73691-s002.txt]

SELECT DISTINCT 
  mp._subject_id,
  CASE
    WHEN ${deidentify:sqlstring} = 'no' THEN mp.tumor_id
    ELSE 'XXXX'
  END AS tumor_id,
  
  CASE 
    WHEN ${deidentify:sqlstring} = 'no' THEN mp.medico_id
    ELSE 'XXXXX'
  END AS medico_id,
  
  CASE 
    WHEN p.deceased = TRUE THEN 
      EXTRACT(YEAR FROM AGE(
        lower(pat."deceasedDateTime") + (upper(pat."deceasedDateTime") - lower(pat."deceasedDateTime")) / 2,
        p.birthdate))
    ELSE p.age
  END AS age,
  
  CASE 
    WHEN ${deidentify:sqlstring} = 'no' THEN 
      p.family || ', ' || p.given || ' (' || 
      CASE 
        WHEN p.deceased = true THEN EXTRACT(YEAR FROM AGE(
          lower(pat."deceasedDateTime") + (upper(pat."deceasedDateTime") - lower(pat."deceasedDateTime")) / 2,
          p.birthdate))
        ELSE p.age 
      END || ')'
    ELSE 
      'XXX, XXX (' || 
      CASE 
        WHEN p.deceased = true THEN EXTRACT(YEAR FROM AGE(
          lower(pat."deceasedDateTime") + (upper(pat."deceasedDateTime") - lower(pat."deceasedDateTime")) / 2,
          p.birthdate))
        ELSE p.age 
      END || ')'
  END AS patient,
  
  CASE 
    WHEN ${deidentify:sqlstring} = 'no' THEN TO_CHAR(p.birthdate, 'YYYY-MM-DD')
    ELSE 'XXXX-XX-XX'
  END AS birthdate,
  
  p.gender,
  
  CASE 
    WHEN ${deidentify:sqlstring} = 'no' AND p.deceased = TRUE THEN 
      TO_CHAR(
        lower(pat."deceasedDateTime") + (upper(pat."deceasedDateTime") - lower(pat."deceasedDateTime")) / 2,
        'YYYY-MM-DD')
    WHEN p.deceased = TRUE THEN 'XXXX-XX-XX'
    ELSE NULL
  END AS deceased_datetime,

  CASE
    WHEN (
      lower(mp."initial_diagnosis_range") + 
      (upper(mp."initial_diagnosis_range") - lower(mp."initial_diagnosis_range")) / 2
    ) < p.birthdate THEN NULL
    ELSE TO_CHAR(
      DATE_TRUNC('day', lower(mp."initial_diagnosis_range") + 
        (upper(mp."initial_diagnosis_range") - lower(mp."initial_diagnosis_range")) / 2),
      'YYYY-MM-DD')
  END AS first_diagnosis,

  CASE
    WHEN (
      lower(mp."initial_diagnosis_range") + 
      (upper(mp."initial_diagnosis_range") - lower(mp."initial_diagnosis_range")) / 2
    ) >= p.birthdate THEN
      EXTRACT(YEAR FROM AGE(
        DATE_TRUNC('day', lower(pat."deceasedDateTime") + 
          (upper(pat."deceasedDateTime") - lower(pat."deceasedDateTime")) / 2),
        DATE_TRUNC('day', lower(mp."initial_diagnosis_range") + 
          (upper(mp."initial_diagnosis_range") - lower(mp."initial_diagnosis_range")) / 2))) * 12 +
      EXTRACT(MONTH FROM AGE(
        DATE_TRUNC('day', lower(pat."deceasedDateTime") + 
          (upper(pat."deceasedDateTime") - lower(pat."deceasedDateTime")) / 2),
        DATE_TRUNC('day', lower(mp."initial_diagnosis_range") + 
          (upper(mp."initial_diagnosis_range") - lower(mp."initial_diagnosis_range")) / 2)))
    ELSE NULL
  END AS months_until_death,

  -- Additional fields
  mp.start_therapy_uke,
  mp.start_uke_stage,
  mp.primary_case,
  mp.stadium_3,
  mp.stadium_3_year,
  mp.stadium_4,
  mp.stadium_4_year,
  mp.primary_location,
  mp.primary_location_detail,
  mp.histology,
  mp.icd10,
  mp.ulceration,
  mp.braf,
  mp.nras,
  mp.kit,
  mp.clin_find_dat,
  mp.clin_find_ent,
  mp.clin_find_t,
  mp.clin_find_n,
  mp.clin_find_m,
  mp.clin_stage,
  mp.at_first_diagnosis,
  mp.op_year,
  mp.op_date,
  mp.op_type,
  mp.lymphadenectomy,
  mp.lk_number,
  mp.lk_number_aff,
  mp.snlk_number,
  mp.snlk_number_aff,
  mp.histo_number,
  mp.morph_number,
  mp.path_find_date,
  mp.path_find_t,
  mp.path_find_n,
  mp.path_find_m,
  mp.path_stage,
  mp.tumor_thickness,
  mp.therapy_time,
  mp.therapy_type,
  mp.therapy_line,
  mp.protocol,
  mp.sys_thpy_start,
  mp.sys_thpy_start_year,
  mp.sys_thpy_end,
  mp.sys_thpy_end_reason,
  mp.tumor_response,
  mp.tumor_response_date,
  mp.tumor_response_year,
  mp.einverstaendnis_biobank_url AS biobank,
  mp.einverstaendnis_erklaerungen_url AS adoreg

FROM ume_melanoma_patients_new mp
LEFT JOIN fm_patient_simplified p ON mp._subject_id = p._id
LEFT JOIN patient pat ON mp._subject_id = pat._id

WHERE
  ( ${tumor_id:sqlstring} = '' OR mp.tumor_id = ${tumor_id:sqlstring} )
  AND (
    ${prim_case:sqlstring} = 'yes' AND mp.primary_case OR
    ${prim_case:sqlstring} = 'no' AND NOT mp.primary_case OR
    ${prim_case:sqlstring} NOT IN ('yes', 'no')
  )
  AND (
    'all' IN (${therapy_type:sqlstring}) OR mp.therapy_type IN (${therapy_type:sqlstring})
  )
  AND (
    'all' IN (${clin_stage_c:sqlstring}) OR mp.clin_stage IN (${clin_stage_c:sqlstring})
  )
  AND (
    'all' IN (${path_stage_p:sqlstring}) OR mp.path_stage IN (${path_stage_p:sqlstring})
  )
  AND (
    'all' IN (${prim_year:sqlstring}) OR mp.primary_year IN (${prim_year:sqlstring})
  )
  AND (
    'all' IN (${op_year:sqlstring}) OR mp.op_year IN (${op_year:sqlstring})
  )
  AND (
    'all' IN (${sys_start_thpy_year:sqlstring}) OR mp.sys_thpy_start_year IN (${sys_start_thpy_year:sqlstring})
  )
  AND (
    'all' IN (${therapy_protocol:sqlstring}) OR mp.protocol IN (${therapy_protocol:sqlstring})
  )
  AND (
    'all' IN (${stage:sqlstring}) OR
    (
      ('III' IN (${stage:sqlstring}) AND 'IV' NOT IN (${stage:sqlstring}) AND mp.stadium_3 IS NOT NULL AND mp.stadium_4 IS NULL) OR
      ('III' NOT IN (${stage:sqlstring}) AND 'IV' IN (${stage:sqlstring}) AND mp.stadium_3 IS NULL AND mp.stadium_4 IS NOT NULL) OR
      ('III' IN (${stage:sqlstring}) AND 'IV' IN (${stage:sqlstring}) AND (mp.stadium_3 IS NOT NULL OR mp.stadium_4 IS NOT NULL))
    )
  )
  AND (
    'all' IN (${primary_location:sqlstring}) OR mp.primary_location IN (${primary_location:sqlstring})
  )
  AND (
    'all' IN (${therapy_line:sqlstring}) OR mp.therapy_line IN (${therapy_line:sqlstring})
  )
  AND (
    'all' IN (${primary_location_detail:sqlstring}) OR mp.primary_location_detail IN (${primary_location_detail:sqlstring})
  )
  AND (
    'all' IN (${braf:sqlstring}) OR mp.braf IN (${braf:sqlstring})
  )
  AND (
    'all' IN (${nras:sqlstring}) OR mp.nras IN (${nras:sqlstring})
  )
  AND (
    'all' IN (${kit:sqlstring}) OR mp.kit IN (${kit:sqlstring})
  )
  AND (
    'all' IN (${histology:sqlstring}) OR mp.histology IN (${histology:sqlstring})
  )
  AND (
    'all' IN (${ulceration:sqlstring}) OR mp.ulceration
  )
  AND (
    'all' IN (${morph_code:sqlstring}) OR mp.morph_number IN (${morph_code:sqlstring})
  )
  AND (
    ${deceased:sqlstring} = 'yes' AND pat."deceasedDateTime" IS NOT NULL OR
    ${deceased:sqlstring} = 'no' AND pat."deceasedDateTime" IS NULL OR
    ${deceased:sqlstring} NOT IN ('yes', 'no')
  )
  AND (
    ${at_first_diagnosis:sqlstring} != 'yes' OR mp.at_first_diagnosis = 'True'
  )
  AND (
    'all' IN (${op_type:sqlstring}) OR mp.op_type IN (${op_type:sqlstring})
  )
  AND (
    'all' IN (${therapy_time:sqlstring}) OR
    (
      'Adjuvanz' IN (${therapy_time:sqlstring}) AND mp.therapy_time IN ('Adjuvanz', 'Adjunvanz') OR
      'Nicht-Adjuvanz' IN (${therapy_time:sqlstring}) AND mp.therapy_time IN ('Nicht-Adjuvanz', 'Nicht-Adjunvanz') OR
      mp.therapy_time IN (${therapy_time:sqlstring})
    )
  )
  AND p.family IS NOT NULL
  AND (
    'all' IN (${tumor_response:sqlstring}) OR mp.tumor_response IN (${tumor_response:sqlstring})
  )
  AND (
    'all' IN (${tumor_response_year:sqlstring}) OR mp.tumor_response_year IN (${tumor_response_year:sqlstring})
  )
  AND (
    'all' IN (${clinical_t:sqlstring}) OR mp.clin_find_t IN (${clinical_t:sqlstring})
  )
  AND (
    'all' IN (${clinical_n:sqlstring}) OR mp.clin_find_n IN (${clinical_n:sqlstring})
  )
  AND (
    'all' IN (${clinical_m:sqlstring}) OR mp.clin_find_m IN (${clinical_m:sqlstring})
  )
  AND (
    '${patient_name}' = '' OR (
      (p.family || ', ' || p.given || ' (' || 
        CASE 
          WHEN p.deceased = true THEN EXTRACT(YEAR FROM AGE(
            lower(pat."deceasedDateTime") + (upper(pat."deceasedDateTime") - lower(pat."deceasedDateTime")) / 2,
            p.birthdate))
          ELSE p.age 
        END || ')') ILIKE '%' || '${patient_name}' || '%'
    )
  )
